# Supplementary material for: Explainable Multi-Layer Dynamic Ensemble Framework Optimized for Depression Detection and Severity Assessment
Source: Diagnostics (Basel). 2024 Oct 25;14(21):2385. doi: 10.3390/diagnostics14212385 (PMC11545061; doi:10.3390/diagnostics14212385)
Supplement: Supplementary file 1 [file diagnostics-14-02385-s001.zip]

Archive with 1 entries (1 files):
- diagnostics-3265372-supplementary.pdf
